# Supplementary material for: Treatment with Autophagy Inducer Trehalose Alleviates Memory and Behavioral Impairments and Neuroinflammatory Brain Processes in db/db Mice
Source: Cells. 2021 Sep 27;10(10):2557. doi: 10.3390/cells10102557 (PMC8533743; doi:10.3390/cells10102557)
Supplement: Supplementary file 1 [file cells-10-02557-s001.zip]

Archive with 1 entries (1 files):
- cells-1366361-supplementary.pdf
